# Supplementary material for: Porous polyetheretherketone microcarriers fabricated via hydroxylation together with cell-derived mineralized extracellular matrix coatings promote cell expansion and bone regeneration
Source: Regen Biomater. 2021 Mar 19;8(2):rbab013. doi: 10.1093/rb/rbab013 (PMC7975764; doi:10.1093/rb/rbab013)
Supplement: rbab013_Supplementary_Data [file rbab013_supplementary_data.zip]

Archive with 2 entries (2 files):
- Response to reviewers.docx
- Supplementary data_revised.docx
